# Supplementary material for: Comparison of clinical indicators between perimenopausal and postmenopausal women with cardiovascular disease
Source: Front Endocrinol (Lausanne). 2026 Jan 13;16:1681941. doi: 10.3389/fendo.2025.1681941 (PMC12836301; doi:10.3389/fendo.2025.1681941)
Supplement: Supplementary Table 1 — Original data of 296 perimenopausal and postmenopausal women with CVD. [file DataSheet1.xlsx]

## Sheet: Sheet
Age	Stages of menopause (1= perimenopause, 2= postmenopause)	Height	Weight	BMI	WC	HC	WC/HC	Blood_pressure_SBP(mmHg)	Blood_pressure_DBP(mmHg)	Total body fat percentage	Total body fat distribution	L2-L4(BMD)	T1	Neck of femur(BMD)	T2	TC	TG	HDL-Ch	LDL-Ch	FPG	OGTT	FSH	LH	E2	P	T	PRL	non–HDL-C	LDL-C
40	1	1.61	65.6	25.33	77	91.2	0.844	123	79	30.6	121	0.97	-1.8	0.778	-2	7.08	2.56	1.46	5.11	4.6	5.4	4.9	0.9	145.5	0.14	0.8	9.7	5.62	4.468
40	1	1.57	60.1	24.23	69	87.8	0.786	118	85	29.38	144	1.256	0.9	0.917	0.4	4.63	0.98	1.92	2.39	6.1	7.1	4.3	2.5	95	0.12	0.17	11	2.71	2.269
40	1	1.6	69	27.54	81	97.9	0.827	115	73	33.25	158	1.01	-0.1	0.893	0.5	4.78	0.86	1.66	2.44	4.6	6.9	7.7	5.3	72.5	3.41	0.33	8.3	3.12	2.733
40	1	1.63	66.7	24.93	75	93.4	0.803	105	72	30.12	128	1.042	-1.4	0.706	-2.2	4.79	0.63	1.8	2.7	5.2	5.2	11.3	5	128.7	0.21	0.36	7.3	2.99	2.7065
40	1	1.5	43.9	19.53	67	84.5	0.793	124	84	22.84	93	0.769	-4	0.652	-2.8	5.94	0.63	2.1	2.84	5	5	13.6	4.7	68.6	0.41	0.62	9.4	3.84	3.5565
40	1	1.49	58.9	26.63	78	91.2	0.855	112	82	32.16	122	1.044	-0.8	0.706	-1	6.97	1.8	1.87	4.29	5.6	7.4	69.2	21.7	22.6	0.5	0.45	16.8	5.1	4.29
41	1	1.74	73.8	23.85	77	94.3	0.817	122	86	29.02	147	1.365	2.6	1.121	1.7	5.57	2.4	1.21	5.1	5.1	5.5	4.3	2.3	289.5	0.2	0.2	14.8	4.36	3.28
41	1	1.5	61.2	27.11	76	91.5	0.831	122	89	32.93	125	0.975	-1.5	0.841	-0.5	5.26	0.96	2.04	2.9	5.6	6.2	44.4	18.6	15.6	0.42	0.18	5	3.22	2.788
41	1	1.61	58.3	22.65	84	95.7	0.878	116	63	27.38	122	1.137	0.1	0.882	-0.9	3.89	0.87	1.73	1.52	5.4	7	50.1	91.6	228.2	0.31	0.23	18.4	2.16	1.7685
41	1	1.58	52.9	21.85	65	85.9	0.757	105	71	26.12	102	1.116	0.1	0.878	-0.6	4.9	0.59	2.2	2.5	5.5	4.2	45.6	27.9	22.1	0.6	0.36	23.8	2.7	2.4345
41	1	1.58	62.4	25.04	70	86.2	0.812	129	84	30.25	158	1.09	-0.8	0.966	-0.5	4.23	1.06	1.41	2.51	4.6	7.9	5.8	7.4	69.2	-0.5	0.24	9.3	2.82	2.343
41	1	1.54	55.7	23.33	69	85.9	0.803	110	70	28.2	118	1.182	0.1	0.9	-0.9	4.09	0.9	1.34	2.3	5.6	7.3	92.3	31.8	17.2	0.41	0.26	4.5	2.75	2.345
41	1	1.52	50.1	21.85	67	84.2	0.796	111	82	26.12	110	2.011	0.6	1.967	0.2	3.83	0.64	1.55	2.04	4.7	4	38.1	11	27.7	0.39	0.45	11.6	2.28	1.992
41	1	1.59	66.1	26.03	72	91.5	0.787	112	72	31.44	120	0.836	1.2	1.488	-2.5	4.14	0.68	1.9	2.66	5.5	5.3	32.5	17.2	82.7	0.19	0.73	5	2.24	1.934
41	1	1.55	54.3	22.33	75	93.2	0.805	101	64	27	104	1.974	0.4	1.835	-0.8	5.2	0.82	2.64	1.78	4.3	5.4	53.1	59.5	141.5	0.34	0.49	14	2.56	2.191
41	1	1.5	66.5	29.11	86	99.3	0.866	114	78	35.53	177	1.045	-0.5	0.984	0.1	6.18	7.22	0.99	2.38	5.7	4.8	5	3.2	128.6	0.4	0.26	11.7	5.19	1.941
42	1	1.8	75.9	23.03	58	75.8	0.765	121	75	28.24	97	1.085	-1	0.684	-2.7	5.47	1.27	1.65	3.4	4.7	5.5	116.4	53.6	35.2	0.39	0.7	11.1	3.82	3.2485
42	1	1.57	53.5	21.93	76	85.4	0.89	111	73	26.72	106	1.09	-1.3	0.868	-0.1	4.62	1.81	1.64	2.55	5.4	4.7	37.1	52.9	180.9	0.33	0.41	11.3	2.98	2.1655
42	1	1.56	65.3	26.73	81	92.5	0.876	114	80	32.28	140	1.303	0.7	1.022	0.9	5.61	1.01	1.82	3.49	5.6	6	8.9	9.3	165.3	2.17	0.35	7.3	3.79	3.3355
42	1	1.51	47.2	20.33	67	84.8	0.79	101	65	24.2	96	1.128	-0.7	0.88	-0.9	4.86	0.89	2.24	2.55	5.3	4.5	62.3	41.3	59.4	-0.7	0.36	10.9	2.62	2.2195
42	1	1.57	66.2	26.93	93	100.7	0.924	122	73	32.52	181	1.218	0.5	0.975	0.3	5.5	1.65	2.03	2.76	5.8	5.3	114.2	50.5	13.8	0.08	0.28	7.6	3.47	2.7275
42	1	1.59	54.5	21.83	72	93.3	0.772	114	78	26.6	114	1.072	-0.3	0.894	0.1	2.88	0.1	1.28	1.74	4.5	5.4	44	12.8	34.5	0.46	0.3	7.2	1.6	1.555
42	1	1.47	56.8	26.89	77	92.2	0.835	113	73	32.47	130	1.284	1.6	0.98	-0.1	4.49	1.62	1.21	2.56	6.5	7.3	98.2	22.5	12	0.07	0.21	8	3.28	2.551
43	1	1.5	50.5	22.44	79	90.9	0.869	115	79	27.33	126	1.12	1.1	0.905	-1	4.15	0.84	2.07	2.3	5.1	7.1	52.1	39.6	114	0.8	0.23	4.8	2.08	1.702
43	1	1.58	55.8	22.85	70	89.9	0.779	106	73	27.82	117	1.148	-0.1	0.78	-0.4	4.26	0.8	1	2.31	5.3	6.7	9	8.1	185.5	0.67	0.64	10.9	3.26	2.9
43	1	1.57	48	19.38	74	90.2	0.82	125	78	22.76	107	1.218	0.5	0.999	-0.4	4.65	0.8	2.01	2.99	6.2	7.9	5.6	1.9	167.4	1.36	0.71	25.1	2.64	2.28
43	1	1.56	65.1	26.73	83	98.4	0.843	111	69	32.3	156	1.125	0.3	1.161	1.8	3.56	0.54	1.5	1.65	6.1	14.2	10.1	2.9	119.7	0.18	0.38	19.1	2.06	1.817
44	1	1.67	57.9	20.85	75	92.4	0.812	107	89	24.42	121	1.287	1.5	1.171	1.8	4.55	1.4	1.5	3.08	5.9	6	13	3	41.3	1.24	0.23	10.9	3.05	2.42
44	1	1.78	71.9	23.03	72	91.4	0.788	124	89	28.24	124	1.122	-0.4	0.787	-1.5	4.82	0.78	1.6	2.45	5.8	5.2	53	26.9	38.9	0.9	0.48	11.8	3.22	2.869
44	1	1.6	64.4	25.33	78	93.2	0.837	120	80	30.6	150	1.074	-1.2	0.868	-1	5.22	2.08	1.26	2.69	5.9	5.4	56.7	57.5	47.1	0.26	0.4	6.5	3.96	3.024
44	1	1.7	63.4	22.23	72	87.3	0.825	123	81	26.88	81	1.087	0.2	0.803	-0.9	3.6	0.86	1.91	1.1	5	4.3	57.7	54.5	175.7	0.7	0.35	9.3	1.69	1.303
44	1	1.6	56.6	22.66	81	92.1	0.879	116	83	27.39	126	1.094	-0.4	0.985	1.3	4.61	0.62	1.77	2.74	5.1	5.2	11.4	1.7	70.5	0.25	0.13	12.4	2.84	2.561
44	1	1.55	53.7	22.33	71	88.5	0.802	107	68	26.88	117	1.066	-1.3	0.865	-0.8	3.87	0.83	1.43	1.83	5.4	6	52.1	11.8	19.9	-0.6	0.22	6.3	2.44	2.0665
44	1	1.59	61.6	24.13	81	93.3	0.868	115	79	29.56	149	1.525	2.3	1.168	2.2	4.08	0.5	1.4	2.8	5.5	8.1	6.1	5.9	229.1	7.42	0.47	13.1	2.68	2.455
44	1	1.55	47.4	19.47	71	92.4	0.768	126	92	22.76	98	1.303	1.2	0.984	-1.6	4.56	0.76	1.9	2.29	6.1	7.2	94.8	111	28.8	1.2	0.19	4.3	2.66	2.318
44	1	1.55	48.4	19.93	63	81.3	0.775	114	74	23.32	94	1.14	-0.7	0.768	-1.6	4.83	0.82	1.69	2.56	5	5.7	10	5.9	23.9	0.41	1	4.9	3.14	2.771
44	1	1.59	65.5	25.33	68	85.4	0.796	115	76	30.6	106	0.942	-0.7	0.86	-0.3	4.66	1.5	1.66	2.6	5	6.3	6.1	6.9	96.6	12.19	0.8	9.4	3	2.325
45	1	1.65	54.1	19.89	69	83.2	0.83	135	88	23.27	107	1.026	-1	0.965	1.1	5.01	1.3	2.13	2.38	5.3	8.3	46.4	16	66.7	0.92	0.4	11.5	2.88	2.295
45	1	1.59	42.3	15.83	58	76.8	0.755	112	75	16.8	94	1.068	-0.7	0.862	-1.2	5.71	0.93	2	2.7	4.7	6.6	32.1	31.5	77.5	0.37	0.28	8	3.71	3.2915
45	1	1.57	60.9	24.23	70	86.9	0.806	110	69	29.38	93	1.17	0.5	0.863	-1.1	5.4	0.47	1.81	2.28	4.8	6.3	10.1	3.9	155.8	0.36	0.2	7.5	3.59	3.3785
45	1	1.54	53.5	22.33	71	87.2	0.814	125	82	26.88	115	1.107	0.4	0.781	-1.1	6.3	1.82	1.54	3.15	4.8	4.2	104.5	34.7	12.7	0.8	0.8	6.2	4.76	3.941
45	1	1.74	61.8	20.37	78	93.7	0.832	122	76	23.84	131	1.137	-0.6	0.874	-0.3	4.91	0.57	1.72	3.1	5.4	6.1	10.3	15.4	257.5	5.89	0.51	10.5	3.19	2.9335
45	1	1.59	50.6	19.79	62	85.9	0.722	105	71	23.15	106	1.04	-0.7	0.816	-0.3	5.56	1.04	1.7	3.7	5.5	9.9	60.2	41.6	16.7	0.37	1.1	9.8	3.86	3.392
45	1	1.45	54.9	26.6	83	90.8	0.914	113	77	32.12	150	1.131	0.4	0.885	0.3	5.68	1.6	1.64	3.67	4.3	7.3	25.7	28.6	43.1	0.8	0.06	9.6	4.04	3.32
45	1	1.57	46.2	18.66	71	86.3	0.822	145	86	21.59	99	1.105	-0.9	0.923	-0.3	4.41	0.82	1.9	2.07	4.6	6.1	65.4	34.5	126	0.1	0.52	6	2.51	2.141
45	1	1.42	60.8	30.89	82	95.6	0.858	119	75	37.67	160	1.384	0.8	1.086	-1.1	4.9	0.6	1.48	3.32	4.8	6.2	15.3	16.1	57.1	4.48	0.37	9	3.42	3.15
45	1	1.57	68	26.23	87	95.3	0.913	125	89	31.68	168	1.088	-1.3	0.831	-0.7	6	1.63	1.34	3.82	5.7	7	7.7	4.7	102.2	0.18	0.47	11.6	4.66	3.9265
46	1	1.5	57.5	25.33	86	89.4	0.962	138	85	30.6	152	1.072	-0.9	0.919	-0.5	5.46	2.59	3.24	1.2	7.2	5.9	4.2	1.6	104.7	0.3	0.39	7	2.22	1.0545
46	1	1.55	69.1	28.33	67	83.1	0.806	118	73	34.6	103	1.296	-0.2	1.02	0.1	3.93	0.7	1.86	1.73	5.7	5.8	21.2	25.4	95	0.1	0.79	11.8	2.07	1.755
46	1	1.53	60.7	24.89	75	90.9	0.825	125	89	30.07	101	1.267	1.8	0.969	1.1	4.1	1.37	1.37	1.89	5.5	7.2	33.5	24.3	197.4	0.32	0.11	11.7	2.73	2.1135
46	1	1.49	46.6	20.65	68	89.3	0.761	99	59	24.38	99	0.939	-1.5	0.712	-2.1	4.11	0.2	1.94	2.31	5.4	6.2	95.1	58	74.7	0.29	0.45	7.9	2.17	2.08
46	1	1.52	60.8	26.23	82	97.3	0.843	110	69	31.68	159	0.9	1.1	1.034	-1.1	4.5	1.26	1.1	4	5.3	6.4	13.4	23.4	406.5	0.6	0.5	19.1	3.4	2.833
46	1	1.69	60.6	21.69	69	90.1	0.766	101	72	25.83	138	1.22	2	1.051	0.9	4.26	0.87	1.47	2.59	7.1	6.3	50.2	21.1	11.7	0.18	0.7	8.8	2.79	2.3985
46	1	1.57	71.2	28.69	93	94.4	0.985	135	86	35.03	146	1.182	-0.4	0.771	-0.9	4.73	1.05	1.4	3.5	5.3	7	12.6	3.5	67.6	3.31	0.33	24.9	3.33	2.8575
46	1	1.52	53.6	22.69	76	95.1	0.799	104	70	27.23	130	1.175	0.2	0.931	0.5	5.31	1.43	1.52	2.2	4.8	7.8	5.4	9.4	284.4	0.31	0.59	9.8	3.79	3.1465
46	1	1.5	51.4	22.98	77	94.6	0.814	120	96	27.58	127	1.053	-1.4	0.932	-0.6	5.4	0.93	1.75	3.26	4.5	5.3	22.7	21.2	115.5	0.19	0.16	5.7	3.65	3.2315
46	1	1.51	57.9	24.68	71	88.3	0.804	129	89	29.82	131	0.974	-2.1	0.891	-0.2	5.32	1.91	1.73	3.4	6.1	5.8	55	20.1	17.3	0.09	0.26	6	3.59	2.7305
46	1	1.45	53.9	24	81	90.1	0.899	91	56	29	114	1.163	0.4	0.828	0	5.32	1.8	1.4	3.38	4.8	4.8	39.6	31.9	50.7	0.32	0.15	11.6	3.92	3.11
46	1	1.58	67.4	27.33	74	91.3	0.81	121	89	33	172	1.367	1.2	1.056	-0.1	4.87	1.58	1.5	2.8	4.9	6.2	7.2	7.2	222.6	0.29	0.12	29.1	3.37	2.659
47	1	1.45	48.7	22.85	76	84.5	0.899	135	89	27.82	118	1.32	0.9	0.893	-0.9	2.77	1.33	1.71	3.1	6.4	7	31.6	80.4	178.6	1.1	0.3	6.3	1.06	0.4615
47	1	1.59	64.1	24.53	76	86.7	0.876	104	81	29.64	123	1.247	1.3	0.811	-1.4	3.7	0.69	2.2	2.11	5	4.4	68.5	32.6	16	0.36	0.24	3.6	1.5	1.1895
47	1	1.52	55.6	23.33	78	90.7	0.86	109	67	28.2	131	1.36	0.7	0.9	-0.7	4.08	1.27	1.73	2.24	5.3	6	129.8	50.7	26.9	0.23	0.21	8.2	2.35	1.7785
47	1	1.56	58	23.33	80	94.5	0.847	108	71	28.2	139	1.006	-0.3	0.805	-0.8	5.66	0.95	2.14	3.25	4.4	6.8	71.8	62	41	0.22	0.34	10.6	3.52	3.0925
47	1	1.56	55.6	22.85	65	83.9	0.775	112	71	27.82	100	1.015	-1.4	0.882	-1.2	4.67	0.83	1.63	2.93	4.8	5	7.6	1.9	89.5	11	0.09	8.1	3.04	2.6665
47	1	1.49	58.7	25.89	62	75.4	0.822	112	83	31.27	91	1.609	3.9	1.385	4	4.31	0.65	2.03	1.72	4.7	8	83	27.4	19.8	0.23	0.21	6.1	2.28	1.9875
47	1	1.6	67.2	26.23	81	98.7	0.821	105	75	31.68	145	1.276	0.6	0.917	0.6	5.29	0.78	2.28	2.16	5.1	8.1	92.6	57.7	77.4	0.2	0.3	4.9	3.01	2.659
48	1	1.44	57.3	27.56	76	89.9	0.845	150	88	33.27	162	1.277	0.6	1.012	1.2	3.26	1.21	1.15	1.79	5.2	7.7	6.7	5.8	133	0.28	0.38	54.1	2.11	1.5655
48	1	1.52	61.5	26.23	91	103.9	0.876	135	92	31.68	100	1.466	2.5	1.115	1	4.61	1.3	2.2	2.04	5.9	5.2	9.2	11.8	248.6	0.1	0.43	15	2.41	1.825
48	1	1.53	48.1	19.89	80	90.6	0.883	118	78	23.27	100	1.098	0.3	0.895	-0.9	4.98	0.59	2.01	2.86	4.7	7	18.5	10.4	156	0	0.42	12.1	2.97	2.7045
48	1	1.52	50.8	21.85	69	89.6	0.77	125	80	26.12	115	0.944	-1.8	0.788	-1	3.93	1.38	1.16	2.26	5.7	9.6	85.5	41.5	11.9	0.1	1.3	5.2	2.77	2.149
48	1	1.44	45.1	21.56	74	87.9	0.842	118	82	25.77	120	0.732	-3.9	0.829	0	4.16	1.42	1.65	2.28	6.1	10	26.5	2.1	21	0.19	0.27	4.5	2.51	1.871
48	1	1.65	60.6	22.33	79	92.1	0.858	150	100	26.88	143	1.178	1	0.82	-1.7	4.51	1.5	1.2	2.32	6	7.2	48.1	20.1	51.3	0.65	0.25	21	3.31	2.635
48	1	1.51	48.7	20.73	67	85.2	0.786	125	85	24.48	107	0.92	-1.2	0.897	0.2	5.33	0.98	1.94	3.06	4.3	6.6	102.8	42.6	12.6	0.53	0.3	8.1	3.39	2.949
48	1	1.4	52.9	25.43	85	95.4	0.891	111	69	30.72	138	0.888	-1.1	0.659	-1.5	4.23	2.31	1.14	2.5	5.3	8.8	7	4.5	94.9	9.09	0.45	9.2	3.09	2.0505
49	1	1.58	60.8	23.69	75	91.9	0.816	120	88	28.63	131	1.147	-1.5	0.888	-0.5	4.02	1.16	0.9	2.94	5.4	10.6	17.7	11.1	114	0.66	0.54	6.5	3.12	2.598
49	1	1.5	52.8	23.42	81	93.6	0.865	139	71	28.31	153	1.33	1.2	1.074	1.8	6.59	1.26	1.74	4.62	5.8	9.6	2.2	0.9	118.1	5.57	0.46	7.6	4.85	4.283
49	1	1.56	75.4	30.33	90	106.5	0.845	98	62	37	128	1.476	3.3	1.244	3	4.91	1.49	1.27	3.06	4.4	8.6	88.5	55	12.6	0.08	0.02	5.1	3.64	2.9695
49	1	1.6	64.7	25.33	78	93.9	0.831	132	91	30.6	175	1.07	-0.2	0.877	-0.1	3.56	1.2	0.97	2.35	5.6	5.6	86.9	52.8	27.5	0.48	1.34	21.7	2.59	2.05
49	1	1.59	60.7	23.89	77	94.3	0.817	114	70	28.87	126	1.38	2.7	0.949	-0.8	5.04	0.96	1.61	2.3	5.8	6.7	24	11.4	76.5	0.15	0.28	7.8	3.43	2.998
49	1	1.62	47.5	17.98	68	84.6	0.804	113	69	20.78	97	1.14	0.9	0.738	-2	5.96	1.03	1.65	3.72	5.6	5.7	72.5	51	32	0.19	0.17	8.2	4.31	3.8465
49	1	1.66	53.9	19.53	73	90.4	0.808	116	81	22.84	104	1.299	1.2	0.891	0.2	3.86	3.4	0.91	2.19	4.6	6.6	80.7	40.1	37.9	0.11	0.62	6.8	2.95	1.42
49	1	1.59	45.9	17.33	65	82.9	0.784	108	59	19.6	99	1.03	-0.9	0.891	-0.7	4.21	1.97	1.5	1.77	4.3	5.1	13.7	9	24.2	0.51	0.5	7.4	2.71	1.8235
49	1	1.55	62.9	25.04	79	95.8	0.825	127	86	30.25	148	1.081	-0.8	0.871	0.4	4.42	1.52	1.26	2.66	5.7	6.8	73	22.3	47.3	0.29	0.91	8	3.16	2.476
49	1	1.58	65.1	26.23	77	93.1	0.827	123	85	31.68	163	1.381	0.5	1.042	-1	2.8	2.01	1.3	1.1	5.8	6.8	35.8	17.5	25.5	0.17	0.4	3.9	1.5	0.5955
49	1	1.69	70.5	24	75	92.9	0.807	129	91	29	174	1.427	1	1.164	-1.1	4.26	0.96	0.71	3.1	5.4	6	10.8	5.7	85.4	3.13	0.36	7.7	3.55	3.118
50	1	1.57	69.2	28.04	82	88.9	0.9224	119	87	33.85	108	0.83	-2	0.931	0.5	5.37	0.77	2.14	3.06	5.5	9.6	80.3	41.9	35.9	0.19	-0.2	8	3.23	2.8835
50	1	1.47	59.2	27.46	70	86.5	0.8092	128	79	33.15	113	0.877	-2	0.82	-0.3	3.35	0.72	1.68	1.11	4.4	7.6	58.3	37.9	123.4	0.44	0.44	7.3	1.67	1.346
50	1	1.57	59.1	24.02	81	90.1	0.899	131	83	29.02	114	0.909	-1	0.752	-0.9	4.58	0.66	1.75	2.59	4.2	7	128	89.4	16.3	0.3	0.4	7.9	2.83	2.533
50	1	1.5	63.8	28.36	74	92.5	0.8	133	81	34.23	111	0.919	-2.7	0.664	-1.8	5.5	1.34	1.5	3.71	4.9	6.5	19.5	4.1	25.2	0.53	0.2	12.5	4	3.397
50	1	1.59	55.4	21.74	70	83.9	0.8343	91	66	25.89	95	0.932	-1.8	0.7	-3.1	5.07	1.03	1.71	3.23	4.4	6	21.3	5.3	42	0.3	0.15	10.8	3.36	2.8965
50	1	1.57	64.5	26.22	67	87.7	0.764	117	76	31.66	119	0.953	-0.8	0.822	-0.4	5.14	0.92	1.82	2.29	5.3	6.8	59.1	31.8	12.9	0.11	0.47	7.9	3.32	2.906
50	1	1.59	58.5	23.15	74	82.6	0.8964	121	80	27.78	100	0.946	-0.6	0.922	0.8	5.49	1.25	1.8	3.75	5.1	5.8	130.2	53.5	35.1	0.1	0.19	6.6	3.69	3.1275
50	1	1.61	65	25.08	84	91.2	0.9211	120	82	30.3	150	0.945	-2.2	0.777	-1.3	6.06	1.09	2.4	4.59	4.9	5.3	108	52.2	11.1	1.5	0.38	7.1	3.66	3.1695
50	1	1.56	51	20.96	77	86.4	0.8912	125	76	24.35	80	0.955	-0.8	0.829	-0.6	5.76	1.99	0.8	3.43	6.2	6.6	93.1	29.6	35.1	0.36	0.4	15.9	4.96	4.0645
50	1	1.56	66.6	27.39	80	92.6	0.8639	133	77	33.07	101	0.961	-1.1	0.981	1	3.34	0.68	1.54	1.44	5.4	7.4	4.1	2	210.5	0.63	0.35	8.7	1.8	1.494
50	1	1.47	70	32.38	86	96.3	0.893	139	80	39.46	170	0.971	-0.8	0.944	1	6.37	2	1.72	4.5	6.2	6.6	49.5	25.2	34.6	0.42	0.37	7.1	4.65	3.75
50	1	1.47	61	28.24	72	89.5	0.8045	129	70	34.09	93	0.989	-2.1	1.074	1.1	4.79	1.46	1.85	1.88	4	10.4	54.1	101.6	183.3	0.66	0.35	11.7	2.94	2.283
50	1	1.7	61.8	21.39	65	88.7	0.7328	102	66	25.37	102	0.94	-0.9	0.88	-1.4	4.27	0.96	1.93	2.29	4.9	5.2	3.9	2.1	99	3.9	0.73	11.8	2.34	1.908
50	1	1.64	52.1	19.38	70	84.3	0.8304	100	66	22.76	84	0.988	-0.5	0.995	1.1	4.38	0.87	1.2	2.31	4.4	6.3	122.6	57	9.9	0.03	0.11	10.6	3.18	2.7885
50	1	1.69	59.3	20.8	76	88.7	0.8568	109	72	24.56	105	1.022	-1.6	0.738	-1.8	4.98	0.92	2.11	2.45	4.1	6.4	68.8	45.1	11.6	0.08	0.31	19.9	2.87	2.456
50	1	1.68	54.2	19.21	70	83.1	0.8424	104	74	22.25	92	1.087	-0.6	0.935	-0.6	5.45	0.5	1.56	2.24	4.2	6.5	85.2	42.4	12.3	0.34	0.33	9.8	3.89	3.665
50	1	1.6	70.5	27.54	84	102.5	0.8195	111	66	33.25	147	1.079	-1.3	0.992	1.3	3.76	1.57	1.44	2.02	6.5	8	1.3	0.7	19.4	0.21	0.9	9.4	2.32	1.6135
50	1	1.6	70.9	27.7	81	92.4	0.8766	119	79	33.44	140	1.133	-0.5	0.821	-1.2	6.47	1.9	2.4	4.21	5.8	5.3	80.5	59.4	11.4	0.08	0.21	10.7	4.07	3.215
50	1	1.64	54.5	20.27	69	83.8	0.8236	114	81	23.72	80	1.143	-0.8	0.812	-1.6	4.87	0.79	2.56	2.78	5.1	7.1	110.2	50.1	7.1	0.4	0.89	13.2	2.31	1.9545
50	1	1.68	56.4	19.99	68	84.4	0.8057	93	57	23.39	87	1.15	0.7	0.922	-0.5	5.08	1.52	1.81	2.76	5.1	5.2	68.9	54.1	54.2	0.11	0.29	13	3.27	2.586
50	1	1.7	52.6	18.19	61	82.8	0.7367	91	62	20.83	76	1.185	0.8	0.77	-1.5	6.62	0.73	2.31	3.68	5.4	5.2	103.7	52	5.9	0.28	0.09	11.9	4.31	3.9815
50	1	1.53	66.4	28.4	75	92.2	0.8132	117	88	34.28	128	1.18	0.7	0.835	-0.8	4.4	1.01	1.79	2.55	4.5	6.1	78.8	34.7	19.5	0.9	0.16	10.3	2.61	2.1555
50	1	1.6	64.8	25.31	84	96.7	0.8687	116	76	30.57	158	1.198	0.1	0.727	-2.5	5.68	1.5	1.46	3.46	5.3	6.8	112.4	51.4	5.8	0.1	0.21	45.5	4.22	3.545
50	1	1.56	56.3	23.14	79	89.6	0.8817	117	73	27.77	119	1.202	-0.2	1.011	1.2	4.93	0.94	1.34	3.26	5.4	6.8	98.1	46.9	28.4	0.88	0.22	6.3	3.59	3.167
50	1	1.61	59.9	25.06	79	88.5	0.8927	124	81	30.27	112	1.254	0.4	1.284	2.4	5.02	1.62	1.74	3.18	5.4	6.2	37.6	24.2	12.3	1	0.44	20.8	3.28	2.551
50	1	1.55	67.1	28.08	65	82.6	0.787	137	86	33.9	111	1.294	2.1	0.993	0.8	4.47	0.7	1.73	3.07	4.4	5.1	51.6	41.6	11.6	0.39	0.29	9.4	2.74	2.425
50	1	1.54	57	23.97	79	85.1	0.9283	91	54	28.76	112	1.313	2.3	0.4	0.3	3.88	1.24	0.77	2.4	5.1	5.8	44	50.5	94.7	0.24	0.32	9.1	3.11	2.552
50	1	1.46	58.8	27.1	74	93.5	0.7914	132	81	32.72	142	1.313	2.2	0.905	0.4	4.12	1.17	1.51	2.39	5.9	6.9	16.8	3.2	17.6	0.19	0.1	9.3	2.61	2.0835
50	1	1.6	70.3	26.93	84	97.7	0.8598	121	86	32.52	161	1.342	1.6	1.231	1.8	4.2	2.75	1.28	2.43	5.2	8.6	51	54.6	76.6	0.94	0.55	14.9	2.92	1.6825
50	1	1.62	70.6	22.33	83	91.7	0.9051	131	96	26.88	156	1.31	2.2	1.032	0.5	3.97	1.27	1.26	2.89	5.5	9.2	10.4	19	60.9	1.29	0.54	16.1	2.71	2.1385
51	1	1.61	57.9	21.8	71	87.1	0.8152	138	88	26.16	110	0.931	-0.8	0.771	-0.5	3.45	1.59	1.26	1.45	4.9	7.4	92.1	49.7	11.7	0.24	0.61	6.1	2.19	1.4745
51	1	1.6	55.8	27.04	70	89.2	0.7848	129	84	32.65	97	0.952	-1.4	0.893	0.2	5.28	0.9	1.85	3.15	6.1	6.1	91.8	53	44.6	-0.3	0.45	5.5	3.43	3.025
51	1	1.56	65.8	21.98	83	96.8	0.8574	145	112	26.38	145	1.002	-0.6	0.878	0.4	5.5	1.51	1.15	2.99	6.5	6.9	42.5	41.5	38.6	0.82	0.72	5.7	4.35	3.6705
51	1	1.63	58.4	28.32	75	88.2	0.8503	134	81	34.18	115	1.02	-1.1	0.899	-0.3	4.96	0.96	2.08	2.48	4.6	7.4	84.5	71.4	55	0.21	0.5	6.3	2.88	2.448
51	1	1.6	72.5	26.68	87	99.8	0.8717	114	77	32.22	158	1.13	0.2	0.932	-0.3	5.91	1.45	1.45	4.09	5.6	9.1	52.6	13.5	27.2	0.19	0.36	4.6	4.46	3.8075
51	1	1.58	66.6	26.65	82	92.8	0.8836	143	100	32.18	142	1.129	0.9	0.897	0	4.26	2	0.97	2.54	6.2	5.9	89.3	42.7	11	0.38	0.43	7	3.29	2.39
51	1	1.49	59.1	23.14	66	86.6	0.7617	106	80	27.77	109	1.187	1	0.85	-0.9	5.06	0.86	2.15	2.51	4.7	3.9	112.3	52.5	12.3	0.27	0.22	11.5	2.91	2.523
51	1	1.66	63.8	27.19	81	90.4	0.896	118	71	32.83	115	1.269	0.3	0.972	-0.2	4.86	0.93	1.55	2.7	4.9	5.5	121.2	57	11	0.46	0.07	4.6	3.31	2.8915
51	1	1.65	74	29.94	85	91.7	0.9269	132	83	36.53	131	1.323	1.6	0.933	0.9	6.6	1.22	1.47	4.96	5	6.3	62.5	21	12.7	0.2	0.11	6.4	5.13	4.581
52	1	1.51	71.3	31.25	79	95.6	0.8264	128	86	38.3	165	0.829	-1.7	0.825	-1.5	5.13	2.11	1.73	3.5	4.3	7	63	20.4	12.6	0.41	0.24	3.2	3.4	2.4505
52	1	1.9	50.7	14.05	76	83.2	0.9135	140	82	14.86	91	0.98	-1	0.863	0.3	4.59	1.3	1.42	3.05	6.1	6.6	4.1	4.2	151.7	9.07	0.63	20.1	3.17	2.585
52	1	1.51	68.1	29.89	74	82.7	0.8948	118	80	36.47	123	1.04	-0.2	0.869	-1	4.91	1.33	1.57	2.85	5.5	7.1	6.4	4.1	146.3	0.94	0.26	16.2	3.34	2.7415
52	1	1.51	52.8	20.37	61	79.4	0.7683	101	76	23.84	89	1.091	-0.6	0.896	0.2	5.82	0.55	1.7	3.74	5.3	6.1	148.9	89.8	20.7	0.44	0.17	10.8	4.12	3.8725
52	1	1.61	73.6	28.37	87	92.6	0.9395	128	84	34.24	120	1.098	-0.9	0.917	0.3	3.5	2.04	1.17	2.32	4.7	10.2	10.2	11.7	87.5	0.17	0.11	10.7	2.33	1.412
52	1	1.51	58.8	29.05	76	97.1	0.7827	120	85	35.46	121	1.124	-0.6	1.01	-0.2	6.4	0.95	2.41	3.57	5.6	8.3	18.2	5.7	76.2	8.01	0.55	16.7	3.99	3.5625
52	1	1.66	69.5	25.2	85	100.5	0.8458	125	81	30.24	160	1.273	1.1	1.205	2.8	5.21	1.29	2.1	3.17	5.6	8	20	7.8	37.4	0.09	0.47	11.2	3.11	2.5295
53	1	1.48	56.8	25.58	82	91.6	0.8952	128	71	30.7	126	0.79	-2.2	0.757	-2.3	5.02	1.23	1.89	3.8	6	10.6	5.4	2.9	167.7	6.86	0.48	20	3.13	2.5765
53	1	1.62	80.5	30.68	102	100.1	1.019	113	72	37.62	208	1.045	-1.3	0.996	0.6	6	4.09	1.55	4.04	5.9	4.7	47.3	38.9	40.5	0.55	0.25	7.9	4.45	2.6095
53	1	1.49	61.1	27.52	89	89.5	0.9944	119	72	33.26	119	2.2	0.4	0.98	0.7	5.8	0.97	1.61	3.5	5.9	7.4	75.7	48.5	13	0.36	0.32	8.9	4.19	3.7535
53	1	1.61	60.1	22.51	76	89.1	0.8529	113	81	26.81	102	1.936	1.4	0.977	0.2	3.99	3.01	0.9	2.2	4	4.9	80.6	39.7	36.9	0.58	0.79	8.6	3.09	1.7355
53	1	1.69	71.9	24.85	97	105.1	0.923	131	89	29.82	168	1.221	1	1.264	2.7	5.99	2.93	1.93	3.66	6	5.5	40.3	35.3	12.2	0.38	0.27	28.4	4.06	2.7415
53	1	1.58	58.7	30.05	79	89.5	0.8827	113	68	36.66	145	1.395	1.6	0.988	-0.1	3.53	0.71	1.82	1.9	6	6.8	47.1	30.3	39.1	0.68	0.62	8.8	1.71	1.3905
53	1	1.52	69.5	25.69	92	103.1	0.8923	115	78	30.83	172	1.24	0.6	0.863	-0.4	5.38	0.83	1.37	3.32	4.5	5.1	29.7	24.2	57.3	3.1	0.58	8	4.01	3.6365
54	1	1.44	53.3	24.32	75	84.3	0.8897	113	66	29.18	121	1.016	-0.1	0.896	0.5	3.83	2.04	1.18	1.93	5.2	7	76.5	39.3	12.3	0.4	0.5	7.3	2.65	1.732
54	1	1.5	71.7	25.66	83	98.2	0.8454	130	83	30.79	169	1.255	0.6	1.055	1.7	5.31	2.1	1.19	3.36	5.5	6.4	69	52.1	76.6	0.09	0.17	15.9	4.12	3.175
54	1	1.62	70.6	31.89	77	88.2	0.873	123	82	39.07	135	1.548	4.2	0.907	0.2	4	0.75	1.3	2.4	6.7	5.9	44.8	37.4	40.3	1.25	0.62	10.1	2.7	2.3625
54	1	1.44	55.5	30.79	80	85.1	0.9401	143	84	37.75	124	1.13	1.2	0.791	-2.3	4.16	0.89	1.27	2.79	6.1	8.2	51.3	31.2	33.8	0.94	0.58	5	2.89	2.4895
54	1	1.54	64.9	40.7	75	89.2	0.8408	114	71	50.44	125	1.233	1.8	0.793	-1.5	4.53	1.55	1.23	3.73	3.7	7.4	47	30.6	74.1	0.27	0.4	5.8	3.3	2.6025
54	1	1.49	69.7	32.53	78	93.1	0.8378	114	70	39.84	126	1.372	1.4	0.955	0.3	4.91	0.87	1.48	2.9	6.3	6.6	22.9	10.9	74.7	0.26	0.31	7.1	3.43	3.0385
54	1	1.34	73.1	28.43	73	95.4	0.7652	133	81	34.52	118	1.845	3.3	1.006	1.9	3.36	1.05	1.58	1.21	5.3	7.9	35.8	29.9	168.4	0.37	0.73	9.8	1.78	1.3075
54	1	1.58	81.1	32.43	93	102.7	0.9055	108	62	39.72	165	1.46	1.7	1.218	2.8	4.64	1.89	1.37	2.83	5.3	8.2	87.3	55.5	14.9	0.28	0.3	4.1	3.27	2.4195
54	1	1.57	70.1	27.03	79	99.1	0.7972	115	84	32.64	182	1.7	1.4	1.22	0.7	4.11	1.98	1.18	3.3	4.5	5.1	58.5	33	25.1	0.45	0.29	6.2	2.93	2.039
54	1	1.45	68.1	25.71	74	90.3	0.8195	123	85	30.85	158	1.743	1.4	1.48	-0.1	3.13	1.37	1.32	2.7	5.8	5.8	32.9	18.6	23.6	0.19	0.55	4.3	1.81	1.1935
54	1	1.25	56.7	32.04	77	80.2	0.9601	109	76	39.25	117	2.1	-1.6	0.94	-1.1	5.6	1	1.62	2.6	5.3	5.4	38.2	13.7	47	0.53	0.2	7.8	3.98	3.53
54	1	1.45	52.7	25.63	69	80.8	0.854	121	71	30.76	86	1.19	-2	0.67	-0.6	4.75	1.01	1.22	2.48	4.4	6.6	8.2	1.7	90	11	0.34	8.3	3.53	3.0755
54	1	1.51	62.4	40.7	80	90.8	0.8811	109	71	50.44	137	1.05	-0.1	0.722	-1.1	5.34	0.98	2.34	2.9	5	6.6	76.9	64.4	40.2	0.31	0.27	6.8	3	2.559
54	1	1.56	77.6	28.84	113	100.6	1.1237	112	75	34.93	154	1.18	-2.5	1.39	0.6	4.3	2.48	1.87	2.92	5.7	7.9	36.9	14.3	26.4	0.12	0.36	5.1	2.43	1.314
54	1	1.87	79.9	25.14	97	90.3	1.051	133	94	30.17	166	1.3	-1.7	0.792	-0.3	5.86	0.98	1.94	2.6	6.3	13.4	57.5	33.2	77.6	0.71	0.6	28.5	3.92	3.479
40	2	1.53	50.6	21.62	64	84.5	0.757	113	76	25.74	78	0.95	1	0.778	-0.3	4.19	0.68	1.21	2.33	5.7	7.1	130.2	38.7	16.8	0.13	0.4	10.9	2.98	2.674
40	2	1.59	63.7	25.2	87	106.1	0.82	129	88	30.24	181	1.258	0.7	1.05	0.3	3.79	3.63	0.78	2.16	7.6	6.9	43.7	18.8	24.8	0.36	0.44	6.8	3.01	1.3765
40	2	1.63	46.5	17.51	60	83.5	0.719	110	74	19.81	81	1.042	-1.5	0.759	-0.7	4.83	0.83	1.81	2.46	4.2	3.7	28.2	17.3	154.9	0.3	1.1	10.4	3.02	2.6465
41	2	1.63	73.6	27.7	70	96.1	0.728	108	79	33.54	119	1.19	0.6	0.965	0.3	5.6	1.7	1.9	3.02	5.8	5.7	91.4	31.2	14.3	0.79	0.38	9.2	3.7	2.935
41	2	1.63	56.1	21.13	67	91.8	0.73	124	86	25.16	110	1.377	0.1	0.913	0.2	4.2	0.57	1.93	2.51	4.3	5.6	87.7	40	11.3	0.2	0.53	6.3	2.27	2.0135
41	2	1.58	50.1	20.07	66	88.9	0.742	98	65	23.68	100	1.045	0.1	0.764	-0.8	4.78	0.63	1.91	3.01	4.7	3.9	81.7	68.4	61.1	0.26	0.18	14.9	2.87	2.5865
42	2	1.49	41.7	18.8	64	83.3	0.768	100	69	21.76	77	1.341	2	0.8	0.3	5.35	1.59	1.86	3.05	5.7	6.7	37.6	32	128.1	0.31	0.2	7.9	3.49	2.7745
42	2	1.55	61.9	25.77	90	97.6	0.922	122	79	31.12	174	1.024	-1	0.826	-1	5.47	1.84	1.1	3.95	6.3	7.7	19.6	26.3	36.9	1.44	0.45	6.9	4.37	3.542
43	2	1.45	56.7	27	74	85.5	0.865	128	77	32.6	100	1.24	-0.5	0.7	1.1	6.45	1.64	2.14	4.01	5.2	8.1	188.5	12.8	16.7	0.64	0.51	6.1	4.31	3.572
43	2	1.39	45.2	23.41	68	85.1	0.799	124	82	28.29	103	1.028	-0.6	0.789	-2.1	4.06	0.56	1.79	1.76	5.6	6.1	138	48.4	14.5	1.5	0.44	9.9	2.27	2.018
43	2	1.53	46.7	19.94	75	92.8	0.808	127	80	23.33	92	1.238	1.8	0.844	0	5.38	1.21	1.98	3.42	5	6.7	105.6	43	22.4	0.06	-0.6	12.4	3.4	2.8555
43	2	1.53	49.6	21.18	74	91.7	0.807	136	89	25.42	104	0.872	-1.9	0.826	-0.7	4.91	1.44	1.71	2.7	6	6.5	86.9	35.1	30.5	0.34	0.43	8.1	3.2	2.552
43	2	1.53	57.1	24.39	68	88.4	0.769	109	78	29.47	102	1.106	-0.2	0.968	-0.3	4.76	1.19	2.1	2.54	4.6	5.1	83.8	44.8	19.8	0.13	0.4	3.2	2.66	2.1245
44	2	1.61	40.5	15.63	67	86.9	0.771	106	71	17.36	73	0.865	-1.7	0.694	-2.2	6.08	1.07	2.5	2.7	5.4	5.5	145.7	78.3	11.2	0.19	0.16	4.5	3.58	3.0985
44	2	1.52	43.6	18.87	71	87.6	0.811	101	68	21.84	81	0.998	-0.6	0.844	-1	4.19	0.68	1.4	2.39	5.3	6.8	142.7	65.2	19.8	0.18	0.4	29.7	2.79	2.484
44	2	1.54	45.9	19.35	70	88.4	0.792	118	60	22.42	89	0.879	0.6	0.92	-0.2	5.05	1.48	1.55	3.06	5.4	6.9	122.5	32.6	12.7	0.22	0.42	4.8	3.5	2.834
44	2	1.61	53.4	20.61	71	93.1	0.763	116	78	24.13	107	1.082	-0.8	0.891	-0.9	5.05	0.95	1.68	2.7	6.3	6.5	102.4	48	11.5	0.24	0.37	5.3	3.37	2.9425
44	2	1.5	55.4	24.6	77	95.4	0.807	104	75	29.72	89	0.916	-0.4	0.766	-0.6	4.94	0.3	1.48	2.93	5	6.7	92.1	38.9	21	0.54	0.2	7.8	3.46	3.325
44	2	1.46	53.6	26.08	87	98.4	0.884	107	67	31.5	153	1.219	1.1	0.89	-0.8	4	2.01	1.01	3.01	5.4	10	82.3	43.1	17.8	0.26	0.39	2.2	2.99	2.0855
44	2	1.56	59.9	24.62	72	93.9	0.767	104	69	29.74	133	0.908	-1	0.879	0.9	4.7	0.96	0.9	2.84	3.9	6.5	82.2	46.7	11.9	0.21	0.3	4.4	3.8	3.368
44	2	1.67	57.1	20.49	73	92.2	0.791	115	73	23.99	99	1.154	-0.1	0.953	-0.7	3.65	0.68	1.9	1.66	5.1	5.3	56	55	76.6	0.66	0.49	14.8	1.75	1.444
44	2	1.58	59.6	23.88	81	98.1	0.826	112	82	28.66	147	1.155	-0.4	0.799	-0.4	5.17	1.4	1.56	3.02	5.3	4.7	39.1	25.7	67.2	0.07	0.4	7.3	3.61	2.98
44	2	1.5	50.9	22.62	82	96.5	0.85	113	73	26.94	153	1.416	2.5	1.119	1.7	4.84	1.58	1.48	2.97	4.7	4.3	39	30.2	62.7	0.33	0.9	3.6	3.36	2.649
44	2	1.44	55.4	26.73	82	98.1	0.836	112	82	32.28	150	1.148	-0.6	0.81	-1.4	5.13	1.4	1.56	3.02	4.8	4.9	39.1	27	67.4	0.11	0.34	7.2	3.57	2.94
45	2	1.91	80.4	22	63	89.5	0.704	120	79	26.4	79	1.029	-1.6	0.914	-0.4	4.59	0.8	1.79	2.86	4.5	4	145.2	68.9	24.5	0.46	0.36	7.3	2.8	2.44
45	2	1.56	48.6	19.69	67	84.6	0.792	100	74	22.83	93	0.901	-2.3	0.894	0.3	4.58	1.85	1.85	1.9	4.6	6.2	142.7	71.2	12.7	0.1	0.3	4.6	2.73	1.8975
45	2	1.7	49.1	17.03	67	91.8	0.73	108	71	19.24	96	0.965	-1.4	0.67	-2.8	4.58	1.08	1.97	2.85	6.5	4.2	95.6	55.9	41.7	0.39	0.44	4.3	2.61	2.124
45	2	1.64	69.6	25.84	75	86.8	0.864	162	103	31.21	134	1.139	-0.8	0.857	-0.7	6.12	3.04	1.17	3.59	5.3	5.4	91.8	47.6	20	0.2	0.16	12.6	4.95	3.582
45	2	1.62	51.8	19.47	71	89.5	0.793	118	72	22.76	104	0.741	-3.6	0.74	-2	5.55	0.8	2.05	2.78	6.1	6.7	88.1	37.6	11.7	0.28	0.38	8	3.5	3.14
45	2	1.52	69.9	30.26	87	104.7	0.831	105	65	36.91	164	0.962	-1.5	0.783	-0.4	5.7	0.88	1.55	5	5.5	4.9	74.3	43.7	7.2	0.17	-0.8	5.5	4.15	3.754
45	2	1.56	47.8	19.47	64	84.2	0.76	124	89	22.76	84	1.139	-1.5	0.852	-1.5	4.58	0.59	2.23	1.86	4.1	5.6	28.4	20.9	64.4	0.64	0.41	7.3	2.35	2.0845
45	2	1.63	41.2	15.47	54	78.3	0.69	97	58	16.56	38	1.2	1	0.948	1	3.99	0.71	1.94	1.52	5.1	5.2	26.1	19.5	78.8	0.49	0.3	9.4	2.05	1.7305
46	2	1.89	71.1	20.33	73	90.5	0.807	130	78	24.2	97	0.985	-1.4	0.73	-0.9	5.09	0.73	1.99	2.2	5.7	6.8	111.4	49.5	12	0.09	0.29	4.5	3.1	2.7715
46	2	1.59	72.7	28.78	92	105.8	0.87	105	69	35.14	156	0.939	-1	0.844	-1.4	4.66	3.96	0.94	1.84	5.2	6.7	77.1	50.5	29.1	0.03	0.21	9.8	3.72	1.938
46	2	1.7	64.9	22.99	73	87.7	0.832	109	68	27.59	115	1.04	-0.6	0.76	-1	4.44	0.92	1.18	2.59	5.3	8.3	74.8	22.5	14.8	0.41	0.33	6	3.26	2.846
46	2	1.69	63	21.85	74	90.4	0.819	98	65	26.12	92	1.069	0	0.67	-2.5	5.73	1.68	2.26	2.4	5	8.7	74.8	48.3	10.5	0.2	0.52	10.2	3.47	2.714
46	2	1.97	58.3	15.13	73	95.3	0.766	110	75	16.36	115	1.194	-0.3	0.863	-0.3	4.79	0.81	1.93	2.49	4.4	7	71.2	36.1	29.8	0.39	0.25	7.7	2.86	2.4955
47	2	1.47	54.8	25.35	69	89.6	0.77	128	85	30.62	74	0.985	-0.7	0.863	-1.3	4.73	1.3	1.9	2.76	5.8	7.9	96.5	45.8	76.4	0.21	0.44	13.4	2.83	2.245
47	2	1.62	50.8	19.13	77	93.6	0.823	119	75	21.6	100	1.091	-0.8	0.81	-1.4	4.52	1.16	1.63	2.65	5.7	9.5	82	41.8	9.4	0.11	0.32	6.5	2.89	2.368
47	2	1.7	56.5	19.13	77	95.7	0.805	113	78	21.6	108	1.246	-2.2	0.82	-1.5	5.8	2.08	1.62	2.53	5.8	6.8	78.3	32.3	25.2	0.27	-0.7	6	4.18	3.244
47	2	1.5	59.3	26.36	70	92.7	0.755	102	68	31.83	112	1.38	0.1	0.813	-1.2	5.11	1.96	1.13	3.21	5.5	9.6	79.3	41.4	18.8	0.4	0.37	6.3	3.98	3.098
47	2	1.76	65.4	21.79	90	106.9	0.842	111	82	25.95	162	1.24	0.5	0.937	0.1	5.68	0.44	1.7	3.64	5.7	4.5	42.6	20.2	12.8	0.17	0.44	10.4	3.98	3.782
47	2	2.04	81.2	19.69	69	85.7	0.805	111	72	22.83	88	0.82	-1.3	0.705	-1.4	4.42	1.03	1.85	2.43	5.3	8.1	16.3	32.1	61.1	-0.41	0.2	7.7	2.57	2.1065
47	2	1.67	64.5	23.13	96	110.9	0.866	152	114	27.56	160	1.361	2.6	0.976	-0.2	5.71	2.44	1.42	3.99	5.1	9.8	18.6	10.1	19	0.16	0.1	7	4.29	3.192
47	2	1.74	51.8	17.03	74	92.5	0.8	150	95	19.24	126	1.238	0.1	1.1	1.3	3.89	0.62	1.9	3	4.5	5.5	8.9	7.9	96.3	1.34	0.35	7.8	1.99	1.711
48	2	1.78	58.6	18.52	78	91.1	0.856	122	87	21.02	105	1.044	-1.6	0.917	-0.3	4.24	0.89	1.61	2.51	6.1	6	126.3	57.6	19	0.23	1.29	11.4	2.63	2.2295
48	2	1.58	63.3	23.69	73	90.9	0.803	101	71	28.63	112	1.243	-1.1	0.716	-1.2	5.53	1.07	1.97	2.63	6.4	5.9	98.6	42	13.4	0.23	1.2	4.3	3.56	3.0785
48	2	1.43	49.9	24.5	78	92.1	0.847	149	99	29.6	147	1.016	-1.3	0.93	-1.1	7.58	0.93	1.56	4.35	5.6	4.5	86.5	46.4	15.4	-0.01	0.09	9.5	6.02	5.6015
48	2	1.39	47.3	24.89	69	87.3	0.79	102	65	30.07	96	0.98	-0.9	0.791	-1.6	6.27	1.99	1.72	3.88	5.1	4.7	83.7	40.3	4.5	0.2	0.52	28.4	4.55	3.6545
48	2	1.64	51.5	19.13	63	86.7	0.727	119	77	21.6	76	0.649	-4.3	0.3	-1.8	5.61	1.59	1.72	3.1	4.6	5.9	79.9	37	12.1	0.32	0.2	11.4	3.89	3.1745
48	2	1.47	60.6	28.89	69	88.6	0.779	107	63	35.27	102	0.858	-1.3	0.616	-3.5	5.32	1.74	1.21	3.1	5.7	6.4	73.7	19.6	12.6	0.32	0.2	5.9	4.11	3.327
48	2	1.71	73.1	24.99	83	97.7	0.85	116	76	30.19	135	0.905	-2.1	0.691	-1.9	3.37	0.4	1.53	2.07	5.2	6.2	73.3	43.2	31.7	0.28	0.36	4.8	1.84	1.66
48	2	1.61	38.4	14.13	77	95.9	0.803	132	79	14.96	147	1.235	1.6	0.96	-0.6	4.43	1.5	1.53	2.49	4.6	7.2	72.8	45.4	11.6	0.39	0.34	9	2.9	2.225
48	2	1.68	47.5	17.03	62	80.6	0.769	101	64	19.24	69	0.898	-1.5	0.878	-0.2	5.11	0.72	1.81	3.38	4.8	4.5	68.6	37.3	26	0.24	0.22	15	3.3	2.976
49	2	1.82	49.4	14.89	63	84.5	0.746	116	87	15.27	72	1.073	-1	0.771	-1.4	6.45	2.1	2.81	3.25	6.7	4.4	125.3	60.9	23.6	0.22	0.39	6.2	3.64	2.695
49	2	1.41	50.4	25.35	66	85.8	0.769	102	64	30.62	73	1.24	1.5	0.732	-2	5.99	0.5	2.18	3.51	5.5	3.5	116.2	58.3	12.7	0.22	0.62	7.1	3.81	3.585
49	2	1.43	61.1	30.89	65	88.9	0.731	119	80	37.67	83	1.111	-0.7	0.91	-1	4.29	0.85	0.9	1.3	4.7	4.4	111.6	43.1	12.5	-0.6	0.31	7.4	3.39	3.0075
49	2	1.54	52.2	21.85	59	83.2	0.709	121	78	26.12	61	0.782	-2.2	0.667	-1.4	4.62	0.51	2.26	1.64	4	5.2	103.9	45.4	15.7	0.29	0.19	8.7	2.36	2.1305
49	2	1.53	39.7	16.53	74	91.5	0.809	112	80	18	101	0.991	-0.6	0.643	-1.6	6.08	0.62	2.71	3.24	5.6	5.2	80	39	11.3	0.7	0.65	8.6	3.37	3.091
49	2	1.64	48.7	17.98	67	85.7	0.782	117	73	20.78	72	0.956	-1.1	0.735	-2.4	4.08	1.17	1.66	2.24	6.9	6.6	76	55.1	14.5	0.41	0.8	4.5	2.42	1.8935
49	2	1.79	78.3	24.89	66	85.2	0.775	104	74	30.07	91	0.941	-2.3	0.715	-1.3	4.45	1.15	1.93	2.13	4.2	7.4	74.9	54.1	23.6	0.23	0.27	6.2	2.52	2.0025
49	2	1.64	50	18.33	93	106.4	0.874	116	79	20.4	192	0.884	-1.6	0.79	-1.3	5.18	1.61	1.8	4.13	5.9	7	54.1	27.8	41.9	0.18	0.42	2.8	3.38	2.6555
49	2	1.51	59	23.69	76	94.6	0.803	116	66	28.63	98	0.834	-2.4	0.699	-2	4.62	1.82	2.3	2.52	5.5	6.1	48.1	27.2	24.9	0.22	0.07	4.4	2.32	1.501
49	2	1.66	52.8	19.13	73	91.5	0.798	151	94	21.6	112	0.993	-1.1	0.836	-0.3	4.54	1.06	1.81	2.28	6.6	8.3	41.2	29.7	12.3	0.26	-0.5	6.5	2.73	2.253
49	2	1.58	61.3	24.68	68	86.1	0.79	109	71	29.82	94	0.917	-1.5	0.668	-2.7	3.74	2.77	1.29	1.53	4.8	6.3	29.1	24.7	11.9	2	-0.7	4.4	2.45	1.2035
50	2	1.64	44.2	16.47	81	99.2	0.816	97	53	17.36	148	1.085	-0.5	0.875	-1.3	6.65	2.09	1.96	3.61	5.1	6.7	115.1	63.3	11	0.11	0.3	9.4	4.69	3.7495
50	2	1.59	43.1	16.53	62	83.3	0.744	114	82	17.4	64	0.886	-1.9	0.7	-0.9	5.36	1.16	2.8	1.52	4.8	6.7	111.2	63.3	7.6	0.8	0.31	5.7	2.56	2.038
50	2	1.69	68.7	23.89	68	80.3	0.847	127	84	28.87	65	1.113	0.8	0.872	-1.5	4.92	1.33	2.57	2.4	4.6	5.3	97.2	46.8	5.2	0.7	0.52	5.8	2.35	1.7515
50	2	1.53	61.8	25.69	80	93.6	0.855	112	61	30.83	125	1.19	-0.3	0.94	-0.4	3.77	0.92	1.32	1.9	5.4	6.7	92.3	42.7	27	0.33	0.38	4.9	2.45	2.036
50	2	1.45	53.2	25	85	93.2	0.912	105	69	29.8	113	0.987	-0.7	0.938	0.9	4.1	0.3	1.1	2.25	5.6	10.5	69.8	35.8	55.5	0.16	0.39	3.2	3	2.865
50	2	1.65	63.8	23.03	69	88.6	0.779	128	83	28.24	98	1.07	-0.8	0.915	-0.4	4.3	0.74	1.51	2.25	6.4	6.6	68.1	31.7	11	0.4	0.2	3.2	2.79	2.457
50	2	1.45	47.1	22.33	76	89.3	0.851	125	89	26.88	101	1.029	-1.4	0.878	-0.3	5.9	2.37	1.46	3.28	6.6	6.7	62	24.2	14.9	0.35	0.32	9.4	4.44	3.3735
50	2	1.62	68.7	25.69	66	85.3	0.774	119	70	30.83	90	1.225	1.6	0.886	-0.4	4.89	0.8	1.31	3	3.9	7.4	40	28.1	101.2	0.06	1.2	7.4	3.58	3.22
51	2	1.85	71.1	21.03	71	93.1	0.763	117	68	24.84	133	1.179	0.1	0.803	-1.8	5.97	0.89	1.83	3.78	5.3	6.9	91.1	33.4	11.9	0.21	0.07	7.1	4.14	3.7395
51	2	1.64	62.2	22.99	82	98.2	0.835	97	61	27.59	134	1.358	2	1.101	1	3.83	0.86	1.3	2.41	4.9	7.8	89.2	39.6	12.6	0.31	0.38	10.1	2.53	2.143
51	2	1.78	69.5	22.99	94	99.6	0.944	130	89	27.59	140	0.898	-2.3	0.932	0.8	5.3	1.98	1.7	3.44	5.4	6.7	87.4	23.3	12.7	0.43	0.54	6.4	3.6	2.709
51	2	1.41	52.2	25.43	78	94.2	0.828	91	63	30.72	137	1.269	0.5	1.069	1.8	5.47	0.83	2.5	3.45	4.9	4.2	87.2	36.4	23.6	0.37	0.23	7.1	2.97	2.5965
51	2	1.55	68.4	28.33	76	82.9	0.917	118	80	34.6	82	0.83	-2.3	0.798	-0.5	4.95	1.02	1.67	2.51	5	6.6	80.3	22.9	24.4	0.08	0.16	2.9	3.28	2.821
51	2	1.73	63.6	21.47	87	94.7	0.919	124	83	25.16	138	1.253	0.4	0.93	0.6	5.34	1.4	1.28	3.79	5.6	9.4	79.4	25.2	24.9	5.3	2.5	12.6	4.06	3.43
51	2	1.66	75	26.89	82	95.2	0.861	125	87	32.47	136	1.284	1.4	0.951	1.1	3.38	1.84	1.24	1.68	4.7	7.7	58.1	31.8	30.4	0.39	0.76	5.8	2.14	1.312
51	2	1.6	69.5	27.31	81	97.8	0.828	97	65	32.97	147	1.221	-0.2	1.191	2.5	4.4	2.3	1.32	2.5	6.5	5.7	54.7	34.6	115.8	-0.4	0.86	6.9	3.08	2.045
51	2	1.57	71.9	28.69	85	97.3	0.874	107	67	35.03	134	0.93	-1.6	0.666	-2	5.12	2.42	1.26	3.06	5.9	5.3	50.1	27	34.5	0.17	0.21	4	3.86	2.771
51	2	1.53	42.8	17.53	92	108.1	0.851	121	85	19.24	118	1.079	-1.1	0.91	-1.1	4.17	1.48	1.1	2.63	4.8	8.9	3.7	2.3	161.2	0.16	0.53	25.3	3.07	2.404
52	2	1.58	59.6	23	66	83.3	0.792	114	78	27.6	85	0.785	-3.5	0.662	-1.3	3.48	1.5	1.62	1.82	4.6	6.8	138.6	49.3	11.7	0.22	0.09	7.2	1.86	1.185
52	2	1.45	50.3	23.03	64	88.5	0.723	103	68	27.64	100	0.93	-1.2	0.756	-0.6	6.03	1.26	2.19	2.36	5.2	6.2	133.5	50.1	11.2	0.5	0.09	6.8	3.84	3.273
52	2	1.75	69.8	23.03	67	85.3	0.785	104	70	27.64	89	1.033	-0.7	0.846	-0.2	5.81	1.07	2.01	3.63	5.2	5.5	118.2	42.9	25.8	0.32	0.38	6	3.8	3.3185
52	2	1.59	60.2	23.13	73	91.5	0.798	121	81	27.76	121	1.13	-0.5	0.809	-1.5	4.35	1.28	1.44	3.2	4.8	6	106.7	42.2	12.4	0.13	0.1	2.8	2.91	2.334
52	2	1.55	46.8	19.47	85	99.2	0.857	108	78	22.76	139	1.114	-0.5	1.14	2.8	4.5	1.1	1.61	2.11	4.6	4.6	88.6	44.2	21.8	0.3	1.36	8	2.89	2.395
52	2	1.59	66.6	23.89	71	89.7	0.792	112	72	28.87	86	1.141	-0.3	0.888	0.5	4.14	1.16	1.7	1.94	4.1	5.4	86.2	35.5	15.2	0.21	0.26	15.4	2.44	1.918
52	2	1.55	47.9	19.93	87	100.7	0.864	133	83	23.32	115	1.1	-0.2	0.913	-0.3	5.43	1.01	1.4	3.34	5.5	6.9	80.9	57	18.3	0.28	0.31	9.3	4.03	3.5755
52	2	1.62	48.8	18.13	76	89.3	0.851	102	69	20.36	101	0.905	-1.5	0.672	-1.4	6.07	0.77	1.89	3.73	5	5.9	80.4	28.7	17.8	0.21	0.4	4.7	4.18	3.8335
52	2	1.67	73.6	26.44	74	90.8	0.815	116	73	31.93	89	0.865	-1.6	0.848	0.1	5.29	1.1	1.51	4.17	5.2	3.9	77.9	75.8	105	0.12	0.46	10.7	3.78	3.285
52	2	1.73	76.9	25.23	71	91.2	0.778	111	78	30.48	108	0.97	-2	1.029	1.3	6.06	1.08	1.58	4.15	4.3	4.4	76.3	55.4	11.4	1.6	0.69	3.6	4.48	3.994
52	2	1.62	60.7	22.74	80	98.8	0.81	122	82	26.89	128	1.124	0.2	0.974	1	3.53	1.49	1.07	1.86	4.8	5.7	75.1	68.8	25.6	0.62	0.39	3.1	2.46	1.7895
52	2	1.65	48.7	17.98	92	92.7	0.992	105	77	20.78	126	1.008	-1.4	0.899	0	5.4	3.48	1.13	3.2	5.6	7.8	75	31.9	37.8	0.31	0.17	4.1	4.27	2.704
52	2	1.52	53.5	22.74	71	86.6	0.82	118	83	26.89	88	0.814	-3.1	0.822	-1.1	4.98	1.12	1.98	2.93	5.3	6.8	69.6	35.8	5.7	0.15	-0.04	18.9	3	2.496
52	2	1.52	41.9	18.13	70	86.1	0.813	128	87	20.36	92	1.02	-1.5	1.02	-0.7	5.05	0.66	1.59	3.9	5.1	6	66.3	38.8	11	-0.18	-0.1	6.8	3.46	3.163
53	2	1.34	59.2	33.03	69	78.4	0.88	131	82	40.64	71	0.929	-1.4	0.716	-2.3	6.65	1.24	2	3.72	5.3	6.1	102.2	48.1	15	0.64	0.7	8.2	4.65	4.092
53	2	1.55	65.3	26.89	73	94.4	0.773	110	77	32.47	129	0.78	-3.5	0.865	-1	5.1	0.55	2.06	3.4	4.8	5.8	97.4	37	6.8	0.12	0.35	4.8	3.04	2.7925
53	2	1.55	62.2	25.69	72	89.9	0.801	111	71	30.83	108	1.259	1.2	0.883	-0.3	4.49	1.67	1.88	2.34	4.4	9.5	96.4	39	5.3	0.09	0.02	15.2	2.61	1.8585
53	2	1.55	46.9	19.47	81	99.2	0.816	128	77	22.76	145	1.012	-1.9	0.859	-0.4	5.46	1.61	1.68	2.7	6.6	8.8	90.5	46.2	33.9	0.46	0.31	2.5	3.78	3.0555
53	2	1.48	55.2	24.79	63	84.1	0.749	113	71	29.75	80	0.95	-1.6	0.723	-2.2	6.1	0.62	1.98	3.29	5.1	8.7	89.4	27.2	11.2	0.45	0.29	8.2	4.12	3.841
53	2	1.24	49.4	31.69	74	87.2	0.849	129	76	38.63	107	0.967	-1.2	0.861	-0.4	5.1	1.55	1.18	2.82	7	11.7	89.1	47.1	11.1	0.75	-0.3	6.8	3.92	3.2225
53	2	1.51	68.3	29.11	71	85.6	0.83	114	71	35.53	101	0.799	-2	0.744	-2.4	4.08	1.48	1.5	2.2	5.4	8	84.8	30.3	12.5	0.16	0	7.4	2.58	1.914
53	2	1.56	67.7	27	94	104.7	0.898	131	89	32.6	187	1.015	-0.5	0.916	-0.9	4.38	2.5	1.58	2.28	4.5	6.3	65.6	33.2	16.8	0.21	0.4	12	2.8	1.675
53	2	1.44	38.5	18.13	85	93.8	0.906	132	73	20.36	133	1.08	-1.1	0.908	-0.8	4.64	1.49	1.62	2.71	5.1	7.9	63.8	59.9	16.4	0.17	0.47	6.8	3.02	2.3495
53	2	1.47	57.7	26	69	82.5	0.836	133	94	31.2	68	0.874	-2.9	0.724	-1.4	5.7	1.36	2.25	3.07	5.6	9.5	133	63.7	21.5	0.21	0.56	3.8	3.45	2.838
54	2	1.56	60.2	24.68	73	85.2	0.857	126	87	29.82	116	1.067	0.1	0.635	-2.1	5.31	0.9	1.98	3.06	6	7.1	129.9	42	27.7	0.09	0.31	4.4	3.33	2.925
54	2	1.68	67	24	83	101.2	0.82	124	83	29	155	1.9	-1	0	0.2	5.3	1.76	1.41	3.17	5.8	8.4	120	51.3	19.2	0.31	0.58	3.5	3.89	3.098
54	2	1.68	73.9	26	92	105.8	0.87	104	73	31.2	161	1.239	0.7	0.99	0.5	6.2	1.84	1.56	4.05	5	6.8	105.7	42.2	27.2	0.9	0.35	6.5	4.64	3.812
54	2	1.51	61.1	26	75	93.6	0.801	115	75	31.2	138	1.163	0.5	0.807	-0.6	5.4	1.23	1.73	2.78	4.7	6.1	100.4	56.1	18.4	0.2	-0.4	10.2	3.67	3.1165
54	2	1.51	64.5	27.33	67	86.3	0.776	126	85	33	134	0.979	-1	0.881	0.1	5.49	1.27	1.76	3.03	4.8	9.2	88.4	42.4	7.7	2	0.59	14.4	3.73	3.1585
54	2	1.66	71	25.89	83	97.6	0.85	111	74	31.27	124	0.903	-1.3	0.837	-0.7	6.27	1.13	2.21	3.61	4.7	7.6	81.1	42.6	18.5	0.06	0.29	5.4	4.06	3.5515
54	2	1.53	58.7	24	78	100.5	0.776	127	80	29	122	1.044	-1.4	0.97	-0.1	4.1	1.07	1.85	2.1	5	6.4	79.5	26.6	12.7	0.21	1.2	4.2	2.25	1.7685
54	2	1.59	48.6	19.13	63	85.1	0.74	116	78	21.6	97	0.794	-2.6	0.685	-2.5	4.46	1.8	1.2	2.23	4	4.1	78.3	39.5	26.4	0.26	0.57	5.6	3.26	2.45
54	2	1.58	62	22.13	70	85.9	0.815	127	75	26.16	92	1.11	0.1	0.946	-0.4	3.9	1	1.07	2.62	5.3	5.3	76.4	34.6	11.3	0.21	0.48	4.5	2.83	2.38
54	2	1.63	66.4	24.68	68	88.7	0.767	124	66	29.82	111	0.996	-1.5	0.945	-0.5	6.5	1.43	1.73	3.66	4.8	5.5	73.7	35	27.2	0.6	0.42	5.4	4.77	4.1265
54	2	1.57	66.8	26.44	93	103.5	0.899	130	74	31.93	180	1.033	-0.4	0.883	0.1	4.76	0.99	1.8	3.09	5.9	5.7	72.6	39.1	7.4	0.06	0	5.3	2.96	2.5145
54	2	1.56	66.6	26.23	79	95.7	0.825	106	70	31.68	129	1.31	1.5	1.047	0.3	4.3	0.1	1.66	2.7	5.3	5.2	72.4	50.6	22.2	0.13	0.41	29.2	2.64	2.595
54	2	1.57	67.3	27.31	82	92.7	0.885	109	62	32.97	111	1.135	0.1	1.042	1.3	4.82	1.32	1.22	3.34	5	5.1	49.9	25.4	17.5	0.3	-0.3	7.3	3.6	3.006
54	2	1.57	67.3	27.31	97	104.2	0.931	113	59	32.97	187	0.972	-0.7	0.712	-2.2	5.14	2.42	1.37	4.6	9.7	19	39.8	17.7	11.5	0.17	1	5	3.77	2.681
