# Supplementary material for: Comparison of clinical indicators between perimenopausal and postmenopausal women with cardiovascular disease
Source: Front Endocrinol (Lausanne). 2026 Jan 13;16:1681941. doi: 10.3389/fendo.2025.1681941 (PMC12836301; doi:10.3389/fendo.2025.1681941)
Supplement: Supplementary Table 2 — The number of obese women with cardiovascular disease at different ages during perimenopause and postmenopause. [file Table1.xlsx]

## Sheet: 合并结果
									Age	Perimenopausal women	Postmenopausal women	Total
									40-44	16	9	25
									45-49	23	13	36
									50-54	49	30	79
									Total	88	52	140
