# Supplementary material for: Comparison of clinical indicators between perimenopausal and postmenopausal women with cardiovascular disease
Source: Front Endocrinol (Lausanne). 2026 Jan 13;16:1681941. doi: 10.3389/fendo.2025.1681941 (PMC12836301; doi:10.3389/fendo.2025.1681941)
Supplement: Supplementary Table 3 — The number of hypertension women with cardiovascular disease at different ages during perimenopause and postmenopause. [file Table2.xlsx]

## Sheet: Sheet1
									Age	Perimenopausal women	Postmenopausal women	Total
									40-44	11	7	18
									45-49	21	11	32
									50-54	32	24	56
									Total	64	42	140
